# Supplementary material for: Comparing variability in diagnosis of upper respiratory tract infections in patients using syndromic, next generation sequencing, and PCR-based methods
Source: PLOS Glob Public Health. 2022 Jul 20;2(7):e0000811. doi: 10.1371/journal.pgph.0000811 (PMC10022352; doi:10.1371/journal.pgph.0000811)
Supplement: S1 Data — For each sample listed, we provide data on patient information, symptoms at time of sampling, doctor’s diagnosis, and positive and negative PCR and RNA sequencing results. We also listed those samples that were used in the nose and throat sample comparison. The corresponding sample pair for the nose/throat comparison are listed below the first 156 samples. (XLSX) [file pgph.0000811.s001.xlsx]

## Sheet: Sheet1
Sampling information				Patient Information						Symptoms at time of sampling															Doctor's diagnosis and POC tests				RNA Seq results								PCR results
Paper ID	Date of visit	Nose Throat comparison?	Sample type	Age category	Gender	Sick (self reported)	Sick or control	Flu vaccination	In Table 3?	URI Symptoms	Cough	Sore throat	Fever	Runny nose	Body pain	Weakness and fatigue	Headache	Congestion	Sinusitis	Bronchitis	Asthma/wheezing	Ear ache	Other	Antiviral/antibiotic	Doctor Syndromic URI?	Doctor's Diagnosis	POC Flu	POC Strep	Virus RNA Seq?	Influenza A	Influenza B	Coronavirus	Metapneumovirus	Parainfluenza	RSV	Rhinovirus	Tested by PCR	Found by PCR	Match to RNA seq?
1	2018-02-08	No	Nasal&Throat	48-57	M	Yes	URI sick	Yes	Yes	Y	N	Y	Y	Y	Y	N	N	Y	Y	N	N	Y	N	No	Y	Sore throat/flu-like symptoms/uvulitis	Flu-negative	NA	N	N	N	N	N	N	N	N	No	NA	NA
2	2018-02-08	No	Nasal&Throat	>67	M	Not sick	Heathly (control)	Yes	No	N	N	N	N	N	N	N	N	N	N	N	N	N	N	No	N	NA	NA	NA	N	N	N	N	N	N	N	N	Yes	NA	Yes
3	2018-02-08	No	Nasal&Throat	38-47	M	Not sick	Heathly (control)	Yes	No	N	N	N	N	N	N	N	N	N	N	N	N	N	N	No	N	Follow up on asthma	NA	NA	N	N	N	N	N	N	N	N	No	NA	NA
4	2018-02-07	No	Nasal&Throat	28-37	F	Not sick	Heathly (control)	Yes	No	N	N	N	N	N	N	N	N	N	N	N	N	N	N	No	N	NA	NA	NA	N	N	N	N	N	N	N	N	No	NA	NA
5	2018-02-06	No	Nasal&Throat	18-27	M	Yes	URI sick	Yes	No	Y	Y	Y	N	Y	N	N	Y	Y	Y	N	N	N	N	No	N	NA	NA	NA	N	N	N	N	N	N	N	N	Yes	NA	Yes
6	2018-02-06	No	Nasal&Throat	48-57	F	Yes	URI sick	No	No	Y	Y	N	N	N	N	N	N	N	N	N	N	N	N	No	N	NA	NA	NA	N	N	N	N	N	N	N	N	No	NA	NA
7	2018-02-08	Yes	Throat	38-47	M	Yes	URI sick	Yes	Yes	Y	Y	N	N	Y	N	N	N	Y	Y	N	N	N	N	No	N	Appointment for vaccinations	NA	NA	Y	N	N	N	N	N	Y	N	No	NA	NA
8	2018-02-09	Yes	Nasal	38-47	F	Yes	URI sick	Yes	Yes	Y	Y	N	N	Y	N	N	Y	N	Y	N	N	N	N	No	N	NA	NA	NA	Y	N	Y	Y	N	N	N	N	No	NA	NA
9	2018-02-09	Yes	Nasal	>67	F	Not sick	Heathly (control)	Yes	No	N	N	N	N	N	N	N	N	N	N	N	N	N	N	No	N	NA	NA	NA	N	N	N	N	N	N	N	N	Yes	NA	Yes
10	2018-02-10	Yes	Nasal	>67	F	Yes	URI sick	Yes	No	Y	Y	N	N	N	N	N	N	N	N	N	N	N	N	No	N	Diabetic follow-up	NA	NA	N	N	N	N	N	N	N	N	Yes	NA	Yes
11	2018-02-13	Yes	Nasal	>67	M	Yes	URI sick	Yes	No	Y	N	Y	N	N	N	N	N	N	N	N	N	Y	N	No	N	Impacted cerumen of left ear	NA	NA	N	N	N	N	N	N	N	N	No	NA	NA
12	2018-02-14	Yes	Throat	38-47	M	Yes	No ILI control	Yes	Yes	N	N	N	N	N	Y	N	Y	Y	Y	N	N	Y	N	No	Y	Viral upper respiratory infection, given tamiflu	NA	NA	N	N	N	N	N	N	N	N	No	NA	NA
13	2018-02-14	No	Nasal&Throat	>67	F	Yes	URI sick	Yes	No	Y	Y	Y	N	Y	Y	Y	Y	Y	Y	Y	Y	Y	N	No	N	NA	NA	NA	N	N	N	N	N	N	N	N	No	NA	NA
14	2018-02-15	Yes	Nasal	38-47	M	Yes	URI sick	Yes	Yes	Y	Y	Y	N	Y	Y	Y	Y	N	N	N	N	Y	N	No	N	NA	NA	NA	N	N	N	N	N	N	N	N	Yes	RSV	No
15	2018-02-17	Yes	Nasal	28-37	M	Yes	URI sick	Yes	Yes	Y	Y	Y	N	Y	N	N	N	Y	Y	N	N	N	N	No	N	NA	NA	NA	Y	N	N	N	N	N	Y	N	No	NA	NA
16	2018-02-17	Yes	Throat	18-27	M	Yes	URI sick	Yes	No	Y	N	Y	Y	N	N	Y	N	N	N	N	N	N	N	No	N	NA	NA	NA	N	N	N	N	N	N	N	N	No	NA	NA
17	2018-02-20	No	Nasal&Throat	28-37	F	Yes	URI sick	Yes	No	Y	N	N	N	Y	Y	Y	Y	N	N	N	N	N	N	No	N	NA	NA	NA	N	N	N	N	N	N	N	N	Yes	NA	yes
18	2018-02-21	Yes	Throat	58-67	M	Yes	URI sick	No	No	Y	N	N	N	Y	N	N	N	Y	N	N	N	N	Dizzy at night	No	N	NA	NA	NA	N	N	N	N	N	N	N	N	Yes	NA	yes
19	2018-02-21	Yes	Nasal	28-37	M	Yes	No ILI control	No	No	N	N	N	N	N	N	Y	Y	N	N	N	N	N	N	No	N	NA	NA	NA	N	N	N	N	N	N	N	N	No	NA	NA
20	2018-02-22	Yes	Nasal	18-27	F	Yes	URI sick	NA	Yes	Y	Y	Y	Y	Y	Y	Y	Y	Y	Y	N	N	N	Fever, diarrhea, vomitting	No	Y	Flu-like symptoms/non-recurrent frontal sinusitis	Flu-negative	Strep-negative	Y	N	N	Y	N	N	N	N	No	NA	NA
21	2018-02-26	No	Nasal&Throat	48-57	F	Not sick	Heathly (control)	Yes	No	N	N	N	N	N	N	N	N	N	N	N	N	N	N	No	N	NA	NA	NA	N	N	N	N	N	N	N	N	Yes	NA	yes
22	2018-02-26	No	Nasal&Throat	28-37	M	Not sick	Heathly (control)	Yes	No	N	N	N	N	N	N	N	N	N	N	N	N	N	N	No	N	NA	NA	NA	N	N	N	N	N	N	N	N	No	NA	NA
23	2018-02-26	No	Nasal&Throat	>67	M	Not sick	Heathly (control)	Yes	No	N	N	N	N	N	N	N	N	N	N	N	N	N	N	No	N	NA	NA	NA	N	N	N	N	N	N	N	N	Yes	NA	yes
24	2018-02-26	No	Nasal&Throat	58-67	F	Not sick	Heathly (control)	Yes	No	N	N	N	N	N	N	N	N	N	N	N	N	N	N	No	N	NA	NA	NA	N	N	N	N	N	N	N	N	Yes	NA	yes
25	2018-02-23	Yes	Nasal	48-57	M	Yes	URI sick	No	No	Y	Y	Y	N	N	Y	N	N	Y	N	N	N	N	N	No	N	NA	NA	NA	N	N	N	N	N	N	N	N	No	NA	NA
26	2018-02-24	No	Nasal&Throat	18-27	F	Yes	URI sick	Yes	Yes	Y	N	Y	N	N	N	N	N	N	N	N	N	Y	N	No	Y	Viral pharyngitis	NA	NA	Y	N	Y	N	N	N	N	N	Yes	Influenza B	yes
27	2018-02-24	Yes	Nasal	28-37	F	Yes	URI sick	No	Yes	Y	Y	Y	N	Y	N	N	N	Y	Y	Y	N	N	N	No	Y	Acute recurrent maxillary sinusitis	NA	NA	Y	N	N	N	N	N	Y	N	No	NA	NA
28	2018-02-23	Yes	Nasal	>67	M	Yes	URI sick	Yes	Yes	Y	Y	N	N	N	N	N	N	Y	N	N	N	N	N	No	N	NA	NA	NA	Y	N	Y	N	N	N	N	N	No	NA	NA
29	2018-02-23	No	Nasal&Throat	48-57	M	Not sick	Heathly (control)	Yes	No	N	N	N	N	N	N	N	N	N	N	N	N	N	N	No	N	NA	NA	NA	N	N	N	N	N	N	N	N	No	NA	NA
30	2018-02-23	No	Nasal&Throat	48-57	M	Not sick	URI sick	Yes	No	Y	N	N	N	Y	N	N	N	N	N	N	N	N	N	No	N	NA	NA	NA	N	N	N	N	N	N	N	N	Yes	NA	yes
31	2018-02-27	No	Nasal&Throat	58-67	F	Not sick	URI sick	Yes	No	Y	N	N	N	Y	N	N	N	N	N	N	N	N	N	No	N	Follow up with primary	NA	NA	N	N	N	N	N	N	N	N	Yes	NA	yes
32	2018-02-27	No	Nasal&Throat	58-67	M	Yes	URI sick	Yes	No	Y	Y	N	N	Y	N	N	N	Y	Y	N	Y	N	N	No	N	Follow up with primary	NA	NA	N	N	N	N	N	N	N	N	No	NA	NA
33	2018-02-27	No	Nasal&Throat	28-37	M	Yes	URI sick	No	Yes	Y	Y	N	N	N	N	N	N	N	N	N	N	N	N	No	N	NA	NA	NA	N	N	N	N	N	N	N	N	Yes	Coronavirus	No
34	2018-02-27	No	Nasal&Throat	48-57	F	Not sick	URI sick	Yes	No	Y	N	N	N	Y	N	N	N	Y	N	N	N	N	N	No	N	Follow up with primary	NA	NA	N	N	N	N	N	N	N	N	Yes	NA	Yes
35	2018-02-28	Yes	Nasal	28-37	F	Yes	URI sick	No	No	Y	Y	Y	N	N	Y	Y	N	Y	Y	N	N	N	N	Yes - Vancomycin	N	NA	NA	NA	N	N	N	N	N	N	N	N	Yes	NA	Yes
36	2018-02-28	No	Nasal&Throat	58-67	F	Not sick	Heathly (control)	Yes	Yes	N	N	N	N	N	N	N	N	N	N	N	N	N	N	No	Y	Acute non-recurrent max sinusitis/cough	NA	NA	N	N	N	N	N	N	N	N	Yes	NA	Yes
37	2018-02-28	No	Nasal&Throat	48-57	F	Not sick	Heathly (control)	Yes	No	N	N	N	N	N	N	N	N	N	N	N	N	N	N	No	N	NA	NA	NA	N	N	N	N	N	N	N	N	Yes	NA	Yes
38	2018-02-28	No	Nasal&Throat	58-67	M	Not sick	Heathly (control)	Yes	No	N	N	N	N	N	N	N	N	N	N	N	N	N	N	No	N	NA	NA	NA	N	N	N	N	N	N	N	N	No	NA	NA
39	2018-02-28	No	Nasal&Throat	48-57	F	Not sick	Heathly (control)	No	No	N	N	N	N	N	N	N	N	N	N	N	N	N	N	No	N	NA	NA	NA	N	N	N	N	N	N	N	N	Yes	NA	Yes
40	2018-03-06	Yes	Nasal	18-27	F	Not sick	Heathly (control)	Yes	No	N	N	N	N	N	N	N	N	N	N	N	N	N	N	No	N	Yeast infection	NA	NA	N	N	N	N	N	N	N	N	No	NA	NA
41	2018-03-20	No	Nasal&Throat	18-27	F	Yes	URI sick	Yes	No	Y	N	Y	N	Y	N	N	N	N	N	N	N	N	N	No	N	NA	NA	NA	N	N	N	N	N	N	N	N	Yes	NA	Yes
42	2018-03-20	No	Nasal&Throat	18-27	F	Not sick	Heathly (control)	Yes	No	N	N	N	N	N	N	N	N	N	N	N	N	N	N	No	N	NA	NA	NA	N	N	N	N	N	N	N	N	Yes	NA	Yes
43	2018-03-28	No	Nasal&Throat	>67	F	Yes	URI sick	Yes	No	Y	N	N	N	Y	Y	Y	N	N	N	N	N	N	N	No	N	NA	NA	NA	N	N	N	N	N	N	N	N	Yes	NA	Yes
44	2018-04-02	No	Nasal&Throat	38-47	F	Yes	URI sick	No	Yes	Y	Y	Y	Y	Y	Y	Y	Y	Y	Y	N	Y	Y	N	No	Y	Flu-like symptoms/acute maxillary sinusitis	Flu-negative	NA	N	N	N	N	N	N	N	N	No	NA	NA
45	2018-04-02	No	Nasal&Throat	58-67	M	Yes	URI sick	Yes	Yes	Y	Y	Y	Y	N	N	N	N	N	N	N	N	N	N	No	Y	Sore throat/seasonal allergic rhinitis	NA	Strep-negative	N	N	N	N	N	N	N	N	Yes	NA	Yes
46	2018-04-02	No	Nasal&Throat	58-67	M	Yes	URI sick	Yes	No	Y	Y	N	N	Y	N	N	Y	Y	Y	N	N	N	N	Yes	N	Intractable cluster headache	NA	NA	N	N	N	N	N	N	N	N	Yes	NA	Yes
47	2018-04-03	No	Nasal&Throat	28-37	M	Yes	URI sick	No	Yes	Y	Y	Y	N	Y	N	N	Y	Y	N	N	N	Y	N	No	N	NA	NA	NA	Y	N	N	N	N	N	Y	N	No	NA	NA
48	2018-04-03	No	Nasal&Throat	>67	F	Yes	URI sick	Yes	No	Y	N	N	N	Y	N	N	N	N	N	N	Y	N	N	No	N	Coumadin check	NA	NA	N	N	N	N	N	N	N	N	No	NA	NA
49	2018-04-05	No	Nasal&Throat	38-47	F	Yes	URI sick	No	Yes	Y	Y	Y	Y	Y	Y	Y	Y	Y	N	N	N	Y	Dizzyness	Yes - antibiotic	N	Cough	NA	Strep-negative	N	N	N	N	N	N	N	N	Yes	NA	Yes
50	2018-04-06	No	Nasal&Throat	38-47	F	Yes	URI sick	Yes	Yes	Y	Y	N	N	Y	N	Y	N	Y	N	N	N	Y	N	No	Y	Nonsupportive otis media of left ear/acute max sinusitis	NA	NA	N	N	N	N	N	N	N	N	Yes	NA	Yes
51	2018-04-05	No	Nasal&Throat	>67	M	Yes	URI sick	unsure	No	Y	Y	N	N	Y	N	Y	Y	Y	N	N	N	N	N	No	N	Pacer check	NA	NA	N	N	N	N	N	N	N	N	No	NA	NA
52	2018-03-06	Yes	Nasal	48-57	F	Yes	URI sick	No	Yes	Y	Y	Y	N	N	N	Y	Y	N	N	N	N	N	Shortness of breath	No	N	Cough	NA	NA	Y	N	Y	N	N	N	Y	N	Yes	Influenza B	No
53	2018-03-08	No	Nasal&Throat	>67	F	Yes	URI sick	Yes	No	Y	N	Y	N	N	Y	Y	N	N	N	N	N	N	N	No	N	Wound care	NA	NA	N	N	N	N	N	N	N	N	No	NA	NA
54	2018-03-10	Yes	Nasal	28-37	M	Yes	No ILI control	No	Yes	N	N	N	N	N	N	N	N	Y	Y	N	N	Y	N	No	N	NA	NA	NA	N	N	N	N	N	N	N	N	Yes	RSV	No
55	2018-03-13	No	Nasal&Throat	48-57	M	Yes	URI sick	No	Yes	Y	Y	Y	N	Y	N	Y	Y	Y	Y	N	Y	N	N	No	Y	Flu with pneumocystis pneumonia	NA	NA	N	N	N	N	N	N	N	N	Yes	NA	Yes
56	2018-03-14	Yes	Throat	>67	F	Yes	URI sick	Yes	No	Y	Y	N	N	N	N	N	N	Y	N	N	N	Y	N	No	N	NA	NA	NA	N	N	N	N	N	N	N	N	No	NA	NA
57	2018-03-20	Yes	Throat	38-47	F	Yes	URI sick	No	No	Y	Y	N	N	Y	N	N	N	N	N	N	N	N	N	No	N	NA	NA	NA	N	N	N	N	N	N	N	N	Yes	NA	Yes
58	2018-03-27	Yes	Throat	28-37	F	Yes	URI sick	Yes	No	Y	Y	Y	N	Y	Y	Y	N	Y	N	N	N	N	N	No	N	NA	NA	NA	N	N	N	N	N	N	N	N	No	NA	NA
59	2018-02-07	No	Nasal&Throat	28-37	M	Yes	No ILI control	Yes	Yes	N	N	N	N	N	N	Y	N	N	N	N	N	N	N	No	N	Establish care with primary	NA	NA	N	N	N	N	N	N	N	N	Yes	Coronavirus	No
60	2018-02-13	No	Nasal&Throat	58-67	M	Not sick	Heathly (control)	Yes	No	N	N	N	N	N	N	N	N	N	N	N	N	N	Allergies	No	N	NA	NA	NA	N	N	N	N	N	N	N	N	No	NA	NA
61	2018-02-12	No	Nasal&Throat	48-57	M	Yes	URI sick	Yes	Yes	Y	Y	N	N	N	N	N	N	N	N	N	N	N	N	Yes	Y	Sore throat/sinusitis/bronchitis	Flu-negative	NA	N	N	N	N	N	N	N	N	No	NA	NA
62	2018-02-10	No	Nasal&Throat	38-47	F	Yes	URI sick	Yes	No	Y	Y	N	Y	Y	N	Y	N	Y	N	N	N	Y	N	No	N	NA	NA	NA	N	N	N	N	N	N	N	N	No	NA	NA
63	2018-02-09	No	Nasal&Throat	58-67	M	Yes	URI sick	No	Yes	Y	Y	N	N	N	N	Y	N	N	N	N	N	N	N	No	Y	Cough/atypical pneumonia	NA	NA	N	N	N	N	N	N	N	N	Yes	NA	Yes
64	2018-02-12	No	Nasal&Throat	>67	M	Yes	URI sick	No	Yes	Y	Y	Y	N	Y	N	N	N	Y	Y	N	N	N	N	No	Y	Cough/sore throat	NA	NA	N	N	N	N	N	N	N	N	No	NA	NA
65	2018-02-12	No	Nasal&Throat	48-57	M	Not sick	Heathly (control)	No	No	N	N	N	N	N	N	N	N	N	N	N	N	N	N	No	N	NA	NA	NA	N	N	N	N	N	N	N	N	No	NA	NA
66	2018-02-12	No	Nasal&Throat	28-37	F	Yes	URI sick	No	No	Y	Y	N	N	N	N	N	Y	Y	N	N	N	N	N	No	N	Herpes simplex virus	NA	NA	N	N	N	N	N	N	N	N	Yes	NA	Yes
67	2018-02-12	No	Nasal&Throat	48-57	M	Yes	No ILI control	Yes	No	N	N	N	N	N	N	N	N	Y	N	N	N	N	N	No	N	Follow up with primary	NA	NA	N	N	N	N	N	N	N	N	Yes	NA	Yes
68	2018-02-13	No	Nasal&Throat	38-47	M	Yes	URI sick	Yes	No	Y	Y	Y	N	N	N	Y	N	Y	N	N	N	Y	N	No	N	NA	NA	NA	N	N	N	N	N	N	N	N	Yes	NA	Yes
69	2018-02-13	No	Nasal&Throat	48-57	F	Not sick	Heathly (control)	Yes	No	N	N	N	N	N	N	N	N	N	N	N	N	N	N	No	N	Insomnia	NA	NA	N	N	N	N	N	N	N	N	No	NA	NA
70	2018-02-13	No	Nasal&Throat	>67	F	Yes	URI sick	unsure	No	Y	N	Y	N	Y	N	N	N	Y	N	N	Y	N	N	No	N	NA	NA	NA	N	N	N	N	N	N	N	N	Yes	NA	Yes
71	2018-02-15	No	Nasal&Throat	48-57	F	Not sick	Heathly (control)	Yes	No	N	N	N	N	N	N	N	N	N	N	N	N	N	N	No	N	Ankylosing spondylitis	NA	NA	N	N	N	N	N	N	N	N	No	NA	NA
72	2018-02-15	No	Nasal&Throat	18-27	M	Not sick	Heathly (control)	Yes	No	N	N	N	N	N	N	N	N	N	N	N	N	N	N	No	N	NA	NA	NA	N	N	N	N	N	N	N	N	No	NA	NA
73	2018-02-16	No	Nasal&Throat	58-67	F	Not sick	Heathly (control)	No	No	N	N	N	N	N	N	Y	N	N	N	N	N	N	N	No	N	NA	NA	NA	N	N	N	N	N	N	N	N	No	NA	NA
74	2018-02-16	No	Nasal&Throat	38-47	M	Yes	No ILI control	Yes	No	N	N	N	N	N	N	N	N	N	Y	N	N	N	N	No	N	NA	NA	NA	N	N	N	N	N	N	N	N	Yes	NA	Yes
75	2018-02-20	No	Nasal&Throat	58-67	F	Not sick	Heathly (control)	Yes	No	N	N	N	N	N	N	N	N	N	N	N	N	N	N	No	N	Was not seen	NA	NA	N	N	N	N	N	N	N	N	Yes	NA	Yes
76	2018-02-15	No	Nasal&Throat	48-57	F	Not sick	URI sick	Yes	No	Y	N	N	N	Y	N	N	N	Y	Y	N	N	N	Runny eyes	No	N	Low vitamin D level	NA	NA	N	N	N	N	N	N	N	N	Yes	NA	Yes
77	2018-02-16	No	Nasal&Throat	58-67	M	Not sick	Heathly (control)	Yes	No	N	N	N	N	N	N	N	N	N	N	N	N	N	N	No	N	NA	NA	NA	N	N	N	N	N	N	N	N	Yes	NA	Yes
78	2018-02-22	No	Nasal&Throat	28-37	F	Not sick	Heathly (control)	Yes	No	N	N	N	N	N	N	N	N	N	N	N	N	N	N	No	N	NA	NA	NA	N	N	N	N	N	N	N	N	Yes	NA	Yes
79	2018-02-15	No	Nasal&Throat	58-67	F	Not sick	Heathly (control)	Yes	No	N	N	N	N	N	N	N	N	N	N	N	N	N	N	No	N	Microscopic colitis	NA	NA	N	N	N	N	N	N	N	N	Yes	NA	Yes
80	2018-02-21	No	Nasal&Throat	38-47	F	Yes	URI sick	Yes	Yes	Y	Y	Y	N	Y	Y	Y	N	Y	Y	Y	N	N	N	No	N	NA	NA	NA	Y	N	N	Y	N	N	Y	N	Yes	Coronavirus, RSV	Yes
81	2018-02-22	No	Nasal&Throat	>67	F	Not sick	Heathly (control)	Yes	No	N	N	N	N	N	N	N	N	N	N	N	N	N	N	No	N	NA	NA	NA	N	N	N	N	N	N	N	N	No	NA	NA
82	2018-02-22	No	Nasal&Throat	48-57	F	Not sick	Heathly (control)	No	No	N	N	N	N	N	N	N	N	N	N	N	N	N	N	No	N	Establish care with primary	NA	NA	N	N	N	N	N	N	N	N	No	NA	NA
83	2018-02-16	No	Nasal&Throat	48-57	F	Not sick	Heathly (control)	Yes	No	N	N	N	N	N	Y	Y	Y	N	N	N	N	N	N	No	N	Muscle spasm	NA	NA	N	N	N	N	N	N	N	N	Yes	NA	Yes
84	2018-02-21	No	Nasal&Throat	38-47	F	Yes	URI sick	Yes	Yes	Y	Y	Y	N	Y	Y	Y	Y	Y	Y	N	N	Y	N	No	N	NA	NA	NA	Y	Y	N	N	N	N	N	N	No	NA	NA
85	2018-03-13	No	Nasal&Throat	58-67	F	Not sick	Heathly (control)	Yes	No	N	N	N	N	N	N	N	N	N	N	N	N	N	N	No	N	NA	NA	NA	N	N	N	N	N	N	N	N	Yes	NA	Yes
86	2018-04-02	No	Nasal&Throat	48-57	M	Not sick	Heathly (control)	No	No	N	N	N	N	N	N	N	N	N	N	N	N	N	N	No	N	NA	NA	NA	N	N	N	N	N	N	N	N	No	NA	NA
87	2018-02-28	No	Nasal&Throat	>67	M	Not sick	Heathly (control)	Yes	No	N	N	N	N	N	N	N	N	N	N	N	N	N	N	No	N	NA	NA	NA	N	N	N	N	N	N	N	N	Yes	NA	Yes
88	2018-03-19	No	Nasal&Throat	>67	F	Yes	URI sick	Yes	Yes	Y	Y	N	Y	Y	N	N	Y	Y	Y	Y	N	N	N	No	Y	Acute non-recurrent sinusitis/bronchitus	NA	NA	N	N	N	N	N	N	N	N	No	NA	NA
89	2018-03-17	No	Nasal&Throat	>67	M	Not sick	Heathly (control)	Yes	No	N	N	N	N	N	N	N	N	N	N	N	N	N	N	No	N	Yearly physical	NA	NA	N	N	N	N	N	N	N	N	Yes	NA	Yes
90	2018-03-12	No	Nasal&Throat	48-57	M	Not sick	Heathly (control)	Yes	Yes	N	N	N	N	N	N	N	N	N	N	N	N	N	N	No	Y	Pharyngitis	NA	Strep-negative	N	N	N	N	N	N	N	N	Yes	Rhinovirus	No
91	2018-04-02	No	Nasal&Throat	58-67	F	Yes	URI sick	No	Yes	Y	N	Y	N	Y	N	Y	Y	Y	Y	N	N	Y	N	No	Y	Acute non-recurrent max sinusitis	NA	NA	N	N	N	N	N	N	N	N	Yes	NA	Yes
92	2018-03-19	No	Nasal&Throat	48-57	F	Not sick	URI sick	No	No	Y	N	N	N	Y	N	N	N	N	N	N	N	N	Sneezing	No	N	Yearly physical	NA	NA	N	N	N	N	N	N	N	N	Yes	NA	Yes
93	2018-03-03	No	Nasal&Throat	28-37	F	Not sick	Heathly (control)	Yes	No	N	N	N	N	N	N	N	N	Y	N	N	N	N	N	No	N	Gynocological issues	NA	NA	N	N	N	N	N	N	N	N	No	NA	NA
94	2018-03-26	No	Nasal&Throat	>67	M	Not sick	Heathly (control)	Yes	No	N	N	N	N	N	N	N	N	N	N	N	N	N	N	No	N	NA	NA	NA	N	N	N	N	N	N	N	N	No	NA	NA
95	2018-03-26	No	Nasal&Throat	38-47	M	Not sick	Heathly (control)	Yes	No	N	N	N	N	N	N	N	N	N	N	N	N	N	N	No	N	Injury of left arm	NA	NA	N	N	N	N	N	N	N	N	Yes	NA	Yes
96	2018-03-13	No	Nasal&Throat	38-47	M	Not sick	Heathly (control)	No	No	N	N	N	N	N	N	N	N	N	N	N	N	N	N	No	N	NA	NA	NA	N	N	N	N	N	N	N	N	Yes	NA	Yes
97	2018-03-19	No	Nasal&Throat	>67	M	Not sick	URI sick	Yes	No	Y	N	N	N	Y	Y	Y	N	N	Y	N	Y	N	N	No	N	NA	NA	NA	N	N	N	N	N	N	N	N	Yes	NA	Yes
98	2018-03-06	No	Nasal&Throat	38-47	M	Not sick	Heathly (control)	Yes	No	N	N	N	N	N	N	N	N	N	N	N	N	N	N	Yes	N	Abdominal ultrasound	NA	NA	N	N	N	N	N	N	N	N	Yes	NA	Yes
99	2018-03-29	No	Nasal&Throat	18-27	F	Yes	URI sick	Yes	No	Y	Y	Y	N	Y	N	N	N	Y	N	N	N	N	N	No	N	NA	NA	NA	N	N	N	N	N	N	N	N	Yes	NA	Yes
100	2018-03-02	No	Nasal&Throat	58-67	M	Not sick	Heathly (control)	Yes	No	N	N	N	N	N	N	N	N	N	N	N	N	N	N	No	N	NA	NA	NA	N	N	N	N	N	N	N	N	No	NA	NA
101	2018-03-28	No	Nasal&Throat	28-37	F	Not sick	Heathly (control)	Yes	No	N	N	N	N	N	N	N	N	N	N	N	N	N	N	No	N	NA	NA	NA	N	N	N	N	N	N	N	N	Yes	NA	Yes
102	2018-03-21	No	Nasal&Throat	>67	F	Yes	URI sick	Yes	No	Y	Y	N	N	N	Y	N	Y	N	N	Y	Y	N	N	No	N	NA	NA	NA	N	N	N	N	N	N	N	N	No	NA	NA
103	2018-03-07	No	Nasal&Throat	58-67	M	Yes	No ILI control	Yes	No	N	N	N	N	N	N	Y	N	N	N	N	N	N	N	No	N	NA	NA	NA	N	N	N	N	N	N	N	N	Yes	NA	Yes
104	2018-03-02	No	Nasal&Throat	38-47	F	Not sick	Heathly (control)	No	No	N	N	N	N	N	N	N	N	N	N	N	N	N	N	No	N	NA	NA	NA	N	N	N	N	N	N	N	N	Yes	NA	Yes
105	2018-03-14	No	Nasal&Throat	>67	M	Not sick	Heathly (control)	Yes	No	N	N	N	N	N	N	N	N	N	N	N	N	N	N	No	N	NA	NA	NA	N	N	N	N	N	N	N	N	Yes	NA	Yes
106	2018-03-15	No	Nasal&Throat	58-67	F	Not sick	Heathly (control)	Yes	No	N	N	N	N	N	N	N	N	N	N	N	N	N	N	No	N	NA	NA	NA	N	N	N	N	N	N	N	N	Yes	NA	Yes
107	2018-04-03	No	Nasal&Throat	28-37	F	Not sick	Heathly (control)	No	No	N	N	N	N	N	N	N	N	N	N	N	N	N	N	No	N	Ultrasound	NA	NA	N	N	N	N	N	N	N	N	Yes	NA	Yes
108	2018-03-01	No	Nasal&Throat	>67	F	Not sick	URI sick	Yes	No	Y	N	N	N	Y	N	N	Y	N	N	N	N	N	N	No	N	Follow up with primary	NA	NA	N	N	N	N	N	N	N	N	Yes	NA	Yes
109	2018-03-01	No	Nasal&Throat	>67	M	Not sick	Heathly (control)	Yes	No	N	N	N	N	N	N	N	N	N	N	N	N	N	N	No	N	NA	NA	NA	N	N	N	N	N	N	N	N	Yes	NA	Yes
110	2018-03-08	No	Nasal&Throat	18-27	M	Not sick	Heathly (control)	No	No	N	N	N	N	N	N	N	N	N	N	N	N	N	N	No	N	NA	NA	NA	N	N	N	N	N	N	N	N	Yes	NA	Yes
111	2018-03-14	No	Nasal&Throat	>67	F	Not sick	Heathly (control)	Yes	No	N	N	N	N	N	N	N	N	N	N	N	N	N	N	No	N	NA	NA	NA	N	N	N	N	N	N	N	N	No	NA	NA
112	2018-03-15	No	Nasal&Throat	58-67	M	Not sick	URI sick	Yes	No	Y	N	N	N	Y	N	N	N	N	N	N	N	N	N	No	N	NA	NA	NA	N	N	N	N	N	N	N	N	Yes	NA	Yes
113	2018-03-20	No	Nasal&Throat	58-67	F	Not sick	Heathly (control)	Yes	No	N	N	N	N	N	N	N	N	N	N	N	N	N	N	No	N	NA	NA	NA	N	N	N	N	N	N	N	N	Yes	NA	Yes
114	2018-03-20	No	Nasal&Throat	>67	F	Yes	URI sick	Yes	No	Y	Y	N	N	N	N	N	N	N	N	N	N	N	N	No	N	NA	NA	NA	N	N	N	N	N	N	N	N	No	NA	NA
115	2018-03-29	No	Nasal&Throat	38-47	F	Not sick	URI sick	Yes	No	Y	N	N	N	Y	N	N	Y	Y	N	N	N	N	N	No	N	Rash/bloodwork	NA	NA	N	N	N	N	N	N	N	N	Yes	NA	Yes
116	2018-04-02	No	Nasal&Throat	38-47	F	Not sick	URI sick	Yes	No	Y	N	N	N	Y	N	N	N	N	N	N	N	N	Sneezing	No	N	Elbox pain	NA	NA	N	N	N	N	N	N	N	N	Yes	NA	Yes
117	2018-03-23	No	Nasal&Throat	28-37	M	Not sick	Heathly (control)	No	No	N	N	N	N	N	N	N	N	N	N	N	N	N	N	No	N	Gastroenteritis	NA	NA	N	N	N	N	N	N	N	N	Yes	NA	Yes
118	2018-03-26	No	Nasal&Throat	48-57	F	Not sick	Heathly (control)	Yes	No	N	N	N	N	N	N	N	N	N	N	N	N	N	N	No	N	Yearly physical	NA	NA	N	N	N	N	N	N	N	N	No	NA	NA
119	2019-02-06	No	Nasal&Throat	58-67	F	Yes	URI sick	Yes	Yes	Y	Y	Y	N	N	N	N	N	N	N	N	N	N	N	No	Y	Pharyngitis	NA	Strep-negative	Y	N	N	Y	N	N	N	N	Yes	Coronavirus	Yes
120	2019-02-12	No	Nasal&Throat	48-57	F	Yes	URI sick	Yes	Yes	Y	Y	Y	Y	Y	Y	Y	N	Y	N	N	Y	N	N	No	Y	Influenza A	Flu-positive A	NA	Y	Y	N	N	N	N	N	N	Yes	Influenza A	Yes
121	2019-02-13	No	Nasal&Throat	58-67	F	Yes	URI sick	Yes	Yes	Y	Y	Y	N	Y	Y	Y	Y	N	N	N	N	Y	N	No	Y	Acute non-recurrent pansinusitis	NA	NA	N	N	N	N	N	N	N	N	Yes	NA	Yes
122	2019-02-15	No	Nasal&Throat	>67	F	Yes	URI sick	Yes	Yes	Y	Y	Y	N	Y	N	Y	Y	Y	Y	Y	N	N	N	No	Y	URI acute sinusitis	NA	NA	N	N	N	N	N	N	N	N	Yes	Rhinovirus	No
123	2019-02-20	No	Nasal&Throat	38-47	M	Yes	URI sick	Yes	No	Y	Y	N	Y	Y	N	Y	Y	Y	N	N	Y	N	N	No	N	None	NA	NA	N	N	N	N	N	N	N	N	No	NA	NA
124	2019-02-20	No	Nasal&Throat	28-37	Not disclose	Yes	URI sick	Yes	No	Y	Y	N	N	Y	N	N	Y	Y	N	N	N	N	N	No	N	None	NA	NA	N	N	N	N	N	N	N	N	No	NA	NA
125	2019-02-25	No	Nasal&Throat	28-37	M	Yes	URI sick	No	Yes	Y	Y	Y	N	Y	N	Y	Y	Y	Y	N	N	N	N	No	Y	Sore throat, flu-like symptoms	Flu-negative	Strep-negative	N	N	N	N	N	N	N	N	Yes	NA	Yes
126	2019-02-26	No	Nasal&Throat	58-67	M	Yes	URI sick	Yes	Yes	Y	Y	Y	N	Y	N	Y	Y	Y	Y	N	N	Y	N	No	Y	Acute sinusitis, flu-like symptoms	Flu-negative	NA	N	N	N	N	N	N	N	N	No	NA	NA
127	2019-02-26	No	Nasal&Throat	18-27	M	Yes	URI sick	Yes	Yes	Y	Y	Y	N	Y	N	N	Y	Y	Y	N	Y	Y	N	No	Y	Sore throat, pharyngitis	NA	NA	N	N	N	N	N	N	N	N	Yes	NA	Yes
128	2019-03-05	No	Nasal&Throat	18-27	F	Yes	URI sick	Yes	Yes	Y	N	Y	Y	Y	Y	Y	Y	Y	N	N	N	Y	N	No	N	None	NA	NA	Y	N	N	Y	N	N	N	N	Yes	Coronavirus	Yes
129	2019-03-11	No	Nasal&Throat	48-57	F	Yes	URI sick	Yes	Yes	Y	Y	Y	Y	Y	Y	Y	N	Y	Y	Y	N	Y	N	No	Y	Influenza, bronchitis	NA	Strep-negative	N	N	N	N	N	N	N	N	No	NA	NA
130	2019-03-12	No	Nasal&Throat	>67	F	Yes	URI sick	Yes	Yes	Y	Y	Y	N	Y	N	Y	Y	Y	N	N	N	N	N	No	Y	Flu-like symptoms/acute nasopharynitis	Flu-negative	NA	N	N	N	N	N	N	N	N	Yes	NA	Yes
131	2019-03-12	No	Nasal&Throat	58-67	M	Yes	URI sick	No	Yes	Y	Y	N	N	Y	N	N	Y	Y	N	N	N	Y	N	No	Y	Viral syndrome	NA	NA	Y	N	N	N	N	Y	Y	N	Yes	RSV	No
132	2019-03-18	No	Nasal&Throat	>67	M	Yes	URI sick	Yes	Yes	Y	Y	Y	N	Y	N	N	N	Y	Y	N	N	N	N	No	Y	Cough, acute URI	NA	NA	Y	N	N	N	N	Y	N	N	Yes	Parainfluenza	Yes
133	2019-03-18	No	Nasal&Throat	>67	M	Yes	URI sick	Yes	Yes	Y	Y	N	N	N	N	N	N	Y	Y	N	N	N	N	No	Y	Respiratory infection	NA	NA	Y	N	N	N	Y	N	N	N	Yes	Metapneumovirus	Yes
134	2019-03-19	No	Nasal&Throat	58-67	F	Yes	URI sick	Yes	Yes	Y	Y	Y	N	Y	N	N	Y	Y	Y	N	N	N	N	No	N	Abdominal pain	NA	NA	N	N	N	N	N	N	N	N	No	NA	NA
135	2019-03-25	No	Nasal&Throat	58-67	M	Yes	URI sick	No	Yes	Y	Y	Y	N	Y	Y	Y	Y	Y	y	N	N	N	N	No	Y	Acute rhinosinusitis	NA	NA	Y	N	N	N	N	Y	N	N	Yes	Parainfluenza	Yes
136	2019-03-25	No	Nasal&Throat	58-67	F	Yes	URI sick	No	Yes	Y	Y	Y	Y	N	N	Y	Y	Y	Y	N	N	Y	N	No	Y	Acute non-recurrent pansinusitis	NA	NA	N	N	N	N	N	N	N	N	Yes	NA	Yes
137	2019-03-26	No	Nasal&Throat	48-57	M	Yes	URI sick	Yes	Yes	Y	Y	Y	N	N	N	Y	Y	Y	N	N	N	Y	N	No	Y	Viral syndrome, sinusitic	NA	NA	Y	N	N	N	N	Y	N	N	Yes	Parainfluenza	Yes
138	2019-04-02	No	Nasal&Throat	48-57	F	Yes	URI sick	Yes	Yes	Y	N	N	N	Y	N	N	N	Y	N	N	N	N	N	No	N	None	NA	NA	Y	N	N	Y	N	N	N	N	Yes	Coronavirus	Yes
139	2019-04-02	No	Nasal&Throat	28-37	M	Yes	URI sick	Yes	No	Y	N	Y	N	N	N	N	Y	Y	N	N	N	N	N	No	N	None	NA	NA	N	N	N	N	N	N	N	N	No	NA	NA
140	2019-04-04	No	Nasal&Throat	28-37	Other	Yes	No ILI control	Yes	Yes	N	N	N	N	N	Y	Y	Y	N	N	N	Y	N	N	Yes - antivirals	Y	Flu-like symptoms/influenza A	Flu-positive A	NA	N	N	N	N	N	N	N	N	Yes	NA	Yes
141	2019-04-09	No	Nasal&Throat	>67	F	Yes	URI sick	Yes	Yes	Y	Y	N	Y	Y	Y	Y	Y	Y	N	N	N	N	N	No	Y	Respiratory infection	NA	NA	N	N	N	N	N	N	N	N	Yes	NA	Yes
142	2019-04-09	No	Nasal&Throat	58-67	F	Yes	URI sick	Yes	Yes	Y	Y	Y	N	N	N	Y	N	Y	N	N	N	Y	N	No	Y	Viral syndrome	NA	NA	N	N	N	N	N	N	N	N	Yes	NA	Yes
143	2018-02-06	No	Nasal&Throat	28-37	F	Yes	URI sick	No	No	Y	N	Y	N	Y	N	N	N	N	N	N	N	N	N	No	N	NA	NA	NA	N	N	N	N	N	N	N	N	No	NA	NA
144	2018-02-06	No	Nasal&Throat	38-47	F	Yes	URI sick	Yes	Yes	Y	Y	Y	N	Y	N	Y	N	Y	Y	N	N	N	N	No	Y	Viral pharyngitis	NA	Strep-negative	Y	N	N	N	N	N	Y	N	No	NA	NA
145	2018-02-06	No	Nasal&Throat	38-47	M	Yes	URI sick	Yes	No	Y	Y	N	N	N	Y	Y	N	N	N	N	N	N	Abdominal pain	No	N	Gastroenteritis/nausea	NA	NA	N	N	N	N	N	N	N	N	Yes	NA	Yes
146	2018-02-06	No	Nasal&Throat	>67	F	Yes	URI sick	Yes	Yes	Y	Y	N	N	Y	Y	Y	Y	Y	Y	N	N	N	N	No	Y	Cough/URI	NA	NA	N	N	N	N	N	N	N	N	Yes	Coronavirus	No
147	2018-02-06	No	Nasal&Throat	58-67	M	Yes	URI sick	Yes	No	Y	N	N	N	Y	N	N	N	N	N	N	N	N	N	No	N	Actinic keratosis	NA	NA	N	N	N	N	N	N	N	N	Yes	NA	Yes
148	2018-02-06	No	Nasal&Throat	38-47	F	Yes	URI sick	No	No	Y	N	Y	N	N	N	N	Y	N	Y	N	Y	N	N	No	N	UTI	NA	NA	N	N	N	N	N	N	N	N	No	NA	NA
149	2018-02-06	No	Nasal&Throat	28-37	F	Yes	URI sick	Yes	Yes	Y	Y	Y	N	Y	N	N	N	Y	Y	N	N	Y	N	No	Y	Acute otitis media/acute rhinosinusitis/cough/flu symptoms	Flu-negative	Strep-negative	N	N	N	N	N	N	N	N	Yes	NA	Yes
150	2018-02-03	No	Nasal&Throat	38-47	F	Yes	No ILI control	Yes	Yes	N	N	N	N	N	Y	Y	Y	N	N	N	N	Y	N	No	Y	Influenza	NA	NA	N	N	N	N	N	N	N	N	Yes	NA	Yes
151	2018-02-03	No	Nasal&Throat	48-57	F	Yes	URI sick	Yes	Yes	Y	N	Y	N	N	Y	Y	Y	Y	Y	N	N	Y	N	No	Y	Acute sinusitis	NA	NA	N	N	N	N	N	N	N	N	Yes	NA	Yes
152	2018-02-03	No	Nasal&Throat	>67	M	Yes	URI sick	No	Yes	Y	Y	N	N	Y	Y	Y	N	Y	N	N	N	N	N	No	Y	COPD exacerbation/URI	NA	NA	N	N	N	N	N	N	N	N	No	NA	NA
153	2018-02-02	No	Nasal&Throat	>67	M	Yes	URI sick	Yes	Yes	Y	Y	N	N	Y	N	Y	N	Y	Y	Y	Y	N	N	No	N	Cough	NA	NA	N	N	N	N	N	N	N	N	Yes	NA	Yes
154	2018-02-02	No	Nasal&Throat	58-67	M	Yes	URI sick	Yes	Yes	Y	Y	Y	N	Y	Y	Y	Y	Y	Y	N	Y	N	N	No	N	NA	NA	NA	Y	N	N	Y	N	N	N	N	Yes	Coronavirus	Yes
155	2018-01-31	No	Nasal&Throat	>67	M	Yes	URI sick	Yes	No	Y	Y	N	N	N	N	N	N	N	N	N	N	N	N	No	N	NA	NA	NA	N	N	N	N	N	N	N	N	Yes	NA	Yes
156	2018-01-31	No	Nasal&Throat	28-37	M	Yes	URI sick	No	Yes	Y	Y	Y	N	N	N	Y	N	Y	N	N	N	N	N	No	Y	Throat pain/URI	NA	Strep-negative	Y	Y	N	N	N	N	N	N	Yes	Influenza A	Yes
Nasal and throat comparison
ID	Date of visit	Nose throat comparison	Sample type	Sample pair from above
157	2018-02-08	Yes	Nasal	7
158	2018-02-09	Yes	Throat	8
159	2018-02-09	Yes	Throat	9
160	2018-02-10	Yes	Throat	10
161	2018-02-13	Yes	Throat	11
162	2018-02-14	Yes	Nasal	12
163	2018-02-15	Yes	Throat	14
164	2018-02-17	Yes	Throat	15
165	2018-02-17	Yes	Nasal	16
166	2018-02-21	Yes	Nasal	18
167	2018-02-21	Yes	Throat	19
168	2018-02-22	Yes	Throat	20
169	2018-02-23	Yes	Throat	25
170	2018-02-24	Yes	Throat	27
171	2018-02-23	Yes	Throat	28
172	2018-02-28	Yes	Throat	35
173	2018-03-06	Yes	Throat	40
174	2018-03-06	Yes	Throat	52
175	2018-03-10	Yes	Throat	54
176	2018-03-14	Yes	Nasal	56
177	2018-03-20	Yes	Nasal	57
178	2018-03-27	Yes	Nasal	58
